# Supplementary material for: The Immunobiological Agents for Treatment of Antiglomerular Basement Membrane Disease
Source: Medicina (Kaunas). 2023 Nov 16;59(11):2014. doi: 10.3390/medicina59112014 (PMC10673378; doi:10.3390/medicina59112014)
Supplement: Supplementary file 1 [file medicina-59-02014-s001.zip]

Archive with 4 entries (4 files):
- suppl file 1.pdf
- suppl. file 2.pdf
- suppl. file 3.pdf
- suppl. file 4.pdf
